# Supplementary material for: Regenerative Drug Discovery Using Ear Pinna Punch Wound Model in Mice
Source: Pharmaceuticals (Basel). 2022 May 16;15(5):610. doi: 10.3390/ph15050610 (PMC9145447; doi:10.3390/ph15050610)
Supplement: Supplementary file 1 [file pharmaceuticals-15-00610-s001.zip]

Archive with 3 entries (3 files):
- Supplementary File S1. Wound closure data.xlsx
- Supplementary File S2. Description of RG108 synthesis.pdf
- Supplementary File S3. Morphometric analysis of nerve fibres.df.pdf
