# Supplementary material for: Regenerative Drug Discovery Using Ear Pinna Punch Wound Model in Mice
Source: Pharmaceuticals (Basel). 2022 May 16;15(5):610. doi: 10.3390/ph15050610 (PMC9145447; doi:10.3390/ph15050610)
Supplement: Supplementary file 1 [file pharmaceuticals-15-00610-s001.zip › Supplementary File S1. Wound closure data.xlsx]

## Sheet: data
Sosnowski et al. 2022, Regenerative Drug Discovery Using Ear Pinna Punch Wound Model in Mice.
File S1. Wound Closure Data
		Series ID	1	2	3	4	5	7	8	11	1	2	2	3	3	4	5	7	8	8	22	22	4	8	8	7	7	8	7	7	7	30	30	F7	11	11	7	8	7	8	BN3	6	6	12	12	2	BN22	BN12	3
			Saline	Saline	Saline	Saline	Saline	Saline	Saline	Saline	Zebularine 1000 mg/kg	Zebularine 1000 mg/kg	Zebularine 1000 mg/kg	Zebularine 1000 mg/kg	Zebularine 1000 mg/kg	Zebularine 1000 mg/kg	Zebularine 1000 mg/kg	Zebularine 1000 mg/kg	Zebularine 1000 mg/kg 14 d post-injury	Zebularine 1000 mg/kg 3 d post-injury	30-week-old mice	30-week-old mice	3-week-old mice	Zebularine 1000 mg/kg +Descloratidine 0.5 mg/kg	Descloratidine 0.5 mg/kg	Famotidine 0.5 mg/kg	Zebularine 1000 mg/kg +Famotidine 0.5 mg/kg	Famotidine 0.5 mg/kg 2 wks post-injury	Vitamin C 1% in saline	Folic Acid 0.08 mg/kg	5-methylotetrahydrofolate 0.08 mg/kg	Zebularine 1000 mg/kg +FA 0.16 mg/kg+MTHF 0.08 mg/kg	FA 0.16 mg/kg+MTHF 0.08 mg/kg	Hydralazine 10 mg/kg	GM1485 5 mg/kg	Tacrolimus 0.25 mg/kg	4-ketoretinoic acid 16 mg/kg	Oil (control)	Retinoic acid 16 mg/kg 2 wks	Retinoic acid 16 mg/kg 3 wks	Methionine 125 mg/kg	DMSO 1% in saline	RG108 10 mg/kg	HF diet with A, B5, C, D3	Zebularine 200 mg/kg + HF diet with A, B5, C, D3	Zebularine 200 mg/kg	Valproic Acid 25 mg/kg i.p.	Valproic acid 500 mg/kg	vit. D3 50 U
			S.1	S.2	S.3	S.4	S.5	S.7	S8	S.11	Z.1	Z.2.1	Z.2.2	Z.3.1	Z.3.2	Z.4	Z.5	Z.7
Mouse	Ear	Group ID			K	A	A	G	I	E		A	B	A	B	D	F	J	F	G	A	B	I	J	K	H	I	H	A	B	C	A	B	B	C	D	F	B	E	A	A	C	D	JKA	JKB	C	C	D	E
1	L	0	2.6978	2.93	3.067	3.812	3.3837	3.407	3.146	3.097	3.0224	2.3949	2.6877	3.519	3.067	3.923	3.0939	2.9	3.532	3.624	3.206	3.205	4.0807	3.601	3.692	3.453	3.674	3.207	3.323	3.612	3.315	3.819	3.999	3.301	3.167	3.429	3.475	2.841	3.282	3.732	3.704	3.406	3.747	2.786	3.341	3.214	2.944	4.004	3.311
1	P	0	2.0609	3.549	3.529	3.56	2.8883	2.901	3.386	3.944	2.9974	3.6609	2.6355	3.444	3.064	2.969	3.2687	2.663	3.089	3.538	3.509	3.295	3.2366	3.769	3.583	3.613	3.265	3.184	2.961	2.971	4.13	3.126	3.589	2.685	2.949	4.175	3.206	3.48	3.083	3.722	3.037	3.779	3.499	3.367	3.496	3.277	3.725	3.636	3.369
2	L	0	2.9098	2.557	3.389	3.254	2.8558	3.063	3.303	3.335	4.0158	2.8351	3.0811	3.299	2.686	3.778	3.0949	3.368	2.92	3.538	3.325	3.176	3.9795	3.278	3.508	3.227	3.341	3.477	3.411	4.006	3.462	3.206	3.458	3.327	4.019	3.462	3.913	2.881	3.449	2.617	4.177	3.656	3.318	3.164	2.752	3.463	3.015	4.335	3.77
2	P	0	2.9844	3.046	3.32	3.886	2.8629	3.329	3.791	3.247	3.5848	2.2928	3.3729	3.232	3.633	3.55	2.9478	3.442	3.073	3.536	3.482	3.244	3.8768	3.83	3.716	2.801	3.759	3.518	3.07	3.38	2.909	3.809	3.331	2.553	3.73	4.325	3.128	3.772	3.589	2.502	3.009	3.284	2.927	3.51	3.364	2.858	2.666	2.896	3.158
3	L	0	2.1988	2.6945	3.488	3.898	3.3978	3.319	3.715	3.661	4.2188	3.0932	2.3129	3.065	3.48	3.294	2.9557	2.894	3.711	2.83	3.639	3.441	3.5715	3.301	3.462	3.015	3.066	3.79	3.504	3.819	2.964	4.052	3.687	2.729	3.076	3.065	3.359	3.671	3.226	3.809	3.172	3.478	3.553	3.262	3.383	2.667	2.35	4.307	2.986
3	P	0	3.3692	3.192	3.248	3.665	2.6957	3.82	3.445	2.963	3.0815	2.6547	2.8374	3.019	2.942	3.542	3.1049	3.125	3.469	2.943	3.708	3.018	3.9572	3.389	3.132	3.621	2.897	3.53	3.669	3.214	3.392	3.799	3.136	3.227	3.683	3.806	3.365	3.177	3.205	3.404	4.403	3.717	2.766	3.801	3.457	3.578	2.84	3.982	3.08
4	L	0	3.1708	3.417	3.067	3.623	3.0259	3.467	3.428	3.54	3.0791	2.8216	2.6414	2.93	3.344	3.715	2.6719	3.234	3.387	3.731	3.725	3.319	3.9477	2.448	3.057	3.412	3.044	3.297	3.175	2.631	3.249	3.453	3.709	3.047	3.168	3.391	3.516	3.223	2.98	3.574	4.306	3.043	2.701	3.349	3.589	2.904	2.981	3.499	3.218
4	P	0	2.5427	2.688	2.962	3.649	2.7974	3.241	2.621	3.208	4.2456	3.5853	3.1511	2.922	3.834	3.387	3.4837	3.433	3.398	3.383	3.316	3.343	4.2514	3.65	2.881	3.426	2.618	2.954	3.032	2.749	3.36	3.252	3.365	2.808	2.813	3.981	3.783	3.596	3.726	3.176	3.155	2.71	3.638	3.439	3.121	3.285	2.993	4.285	3.437
5	L	0	4.4005	3.114	3.162	3.717	3.0026	3.763	2.886	3.927	3.7101	3.2183	3.4449	2.911	2.779	4.081	2.7268	3.27	3.292	3.31	3.118	3.602	3.8652	2.726	3.092	2.83	2.712	3.138	3.207	3.691	3.58	3.767	3.233	3.059	2.728	3.368	2.395	3.84	3.274	3.158	3.426	3.466	3.607	3.863	3.82	2.989	3.017	3.597	3.129
5	P	0	2.6914	3.194	2.765	3.746	3.6084	3.209	3.282	3.546	3.6711	3.7317	2.8641	2.48	2.922	3.39	2.8235	3.201	3.488	3.227	3.535	2.832	3.7873	3.044	3.067	3.565	3.289	3.323	3.76	2.628	3.445	3.505	3.365	3.478	2.723	3.794	3.324	3.638	3.372	3.168	4.031	3.001	3.221	4.636	3.248	3.141	2.044	4.003	2.921
6	L	0	3.9009	3.458	2.707	3.764	3.0611	3.349	3.161	3.454	3.0165	2.8473	3.6443	2.477	3.173	3.648	2.6807	3.384	3.396	4.029	3.36	3.383	3.7258	3.618	3.058	3.89	2.66	2.864	2.942	3.389	3.37	3.784	3.591	2.703	2.995	4.054	3.324	3.543	3.46	2.827	3.362	3.317	3.111	2.901	3.705	3.115	2.655	4.497	3.565
6	P	0	3.5903	2.954	3.174	3.389	3.0893	2.898	3.584	3.355	3.4481	3.6693	3.2883	2.346	3.128	3.45	3.3906	2.952	3.355	3.658	3.469	3.499	3.6929	3.51	2.719	3.833	3.288	3.03	2.331	3.921	2.985	3.247	3.112	3.182	3.668	3.677	3.377	3.834	2.956	3.234	4.239	2.679	3.214	3.271	3.751	3.033	3.029	3.962	3.119
1	L	7		3.376	3.431	3.6961	3.809	2.569	3.96	3.901		3.652	3.774	4.225	3.903	3.608	4.506	3.474	5.596	3.793	3.565	3.459	4.611	4.42	4.558	3.134	4.313	4.561	4.542	3.046	4.023	3.577	4.13	6.151	5.117	4.732	3.029	4.145	2.673	3.228	3.657	3.519	3.425	3.691	3.3	3.783	4.09	4.273	3.92
1	P	7		3.89	3.4	3.6997	3.744	3.11	3.63	3.559		3.693	3.474	3.05	4.179	3.7856	4.445	4.026	4.26	3.634	3.367	3.707	3.945	4.409	3.916	3.928	3.854	4.691	4.01	2.973	3.366	3.966	4.071	5.175	4.01	4.492	3.422	4.186	2.72	3.629	4.16	3.3942	3.6326	3.477	4.165	3.559	4.643	4.3	4.011
2	L	7		3.985	3.636	3.6161	4.697	3.844	3.838	3.941		3.445	3.476	3.975	3.438	4.065	4.285	4.001	4.542	4.148	3.329	3.001	4.049	4.05	4.096	3.271	3.612	3.623	4	3.538	3.478	3.606	3.011	4.228	4.496	3.912	2.853	3.362	3.112	3.106	4.629	3.7227	3.3358	3.787	4.437	4.557	3.729	4.082	3.927
2	P	7		3.376	3.524	3.3802	4.024	4.068	4.099	3.023		3.148	4.079	4.072	3.716	3.7347	4.136	3.884	3.783	4.006	3.914	3.165	3.753	4.119	3.996	3.388	3.974	4.323	3.869	3.167	3.308	4.028	3.833	4.503	4.683	3.623	3.273	4.341	2.753	3.292	2.859	4.0505	3.514	3.728	4.717	3.422	4.221	3.85	3.843
3	L	7		3.874	4.064	4.215	4.302	3.582	4.656	3.358		3.662	3.956	3.735	3.926	4.2126	4.098	2.911	3.753	4.337	3.708	3.333	4.2251	4.308	4.54	3.301	4.147	4.691	3.815	3.681	2.999	3.769	4.186	5.727	4.431	3.963	2.568	4.026	2.593	2.876	2.656	4.009	3.8627	4.68	3.363	3.665	2.788	3.363	3.351
3	P	7		3.516	3.465	3.6153	4.038	3.793	4.235	3.806		4.007	3.523	3.706	4.424	3.0574	3.659	3.739	3.417	5.181	3.857	3.737	4.0982	3.996	5.073	3.76	3.726	4.023	3.743	3.515	3.888	4.045	4.275	4.403	5.324	4.615	3.309	3.856	3.169	3.048	3.572	3.56	3.4833	3.45	2.909	3.376	3.859	4.352	3.861
4	L	7		3.635	3.93	3.8118	4.016	3.257	4.429	3.732		3.81	3.814	4.501	3.644	3.9474	3.599	3.302	3.9551	4.015	3.361	2.977	4.4807	4.786	4.221	3.532	3.657	4.792	3.495	2.986	3.098	3.49	2.89	3.867	4.724	4.655	3.008	3.428	2.808	2.751	4.078	3.872	3.6817	3.652	4.281	3.741	3.86	4.283	3.571
4	P	7		3.435	3.872	3.8472	3.475	4.052	5.246	3.648		3.599	3.432	3.994	4.019	3.9221	4.667	3.564	3.364	4.083	3.372	3.119	3.7244	4.305	4.907	3.596	3.653	4.149	3.445	3.571	3.798	3.964	3.992	4.656	5.219	3.501	3.23	4.113	3.145	3.507	2.925	3.3053	3.5623	3.753	4.299	3.812	4.492	4.31	4.097
5	L	7		3.56	3.574	3.7344	4.024	3.661	4.349	4.546		3.509	3.877	3.693	3.395	4.1561	3.822	3.579	2.717	4.17	3.543	3.357	4.6488	3.925	4.238	3.048	3.035	4.005	3.268	2.861	3.385	4.267	4.063	6.191	4.665	4.02	3.438	3.865	2.756	3.926	4.248	3.3833	3.4814	3.626	3.809	4.059	3.285	4.573	3.563
5	P	7		2.967	3.63	3.4257	3.784	3.401	3.798	3.753		3.721	3.975	3.561	3.186	4.3313	3.899	3.953	3.687	4.239	2.982	3.415	3.9902	4.034	3.694	3.541	3.732	3.681	3.193	4.377	4.415	3.91	4.101	5.23	4.139	4.257	3.751	3.632	2.937	3.687	4.248	3.2987	3.4603	4.052	3.373	4.043	3.61	4.993	3.834
6	L	7		3.341	3.664	4.2575	4.703	2.56	3.861	3.495		4.117	4.201	3.894	3.89	3.9334	4.035	3.258	3.046	3.849	3.515	3.275	4.4436	4.262	3.323	3.98	3.739	3.952	3.117	3.748	3.543	3.565	4.026	5.761	4.506	4.272	2.85	3.419	1.984	2.086	4.018	3.7415	3.817	4.605	4.057	3.586	4.9	3.805	3.826
6	P	7		2.97	3.86	3.5028	4.154	3.594	3.917	3.89		3.657	3.615	4.278	3.403	4.0324	4.371	3.715	3.935	4.039	3.296	3.903	3.8262	3.748	3.946	3.577	3.905	3.967	2.901	3.255	3.68	3.765	3.768	5.025	5.436	4.202	2.999	3.964	2.335	3.148	4.272	3.7244	4.1966	4.599	3.459	3.696	4.34	3.194	3.746
1	L	14	0.7939	1.411	2.136	1.7892	2.47	0.997	2.31	1.963	2.1074	2.067	3.145	3.357	2.721	2.1548	2.869	2.017	2.86	3.054	1.425	1.267	2.6946	3.923	2.878	0.936	2.751	3.312	1.888	0.954	2.008	2.443	4.03	5.877	2.296	2.809	0.874	2.6211	0.65	1.7097	1.511	2.3973	1.5638	1.395	1.787	1.995	2.084	2.269	2.052
1	P	14	0.7067	2.056	2.644	1.6194	2.353	1.252	1.809	2.015	2.7183	2.838	2.817	1.507	3.225	2.138	2.986	2.457	2.678	2.861	1.538	1.548	1.974	2.557	2.941	1.511	2.366	3.815	1.928	1.502	2.039	2.784	4.132	4.208	2.092	2.819	1.099	2.7642	0.473	1.2129	1.909	1.8618	2.0845	1.856	1.565	1.559	2.1	2.591	2.053
2	L	14	1.891	2.379	2.838	1.888	2.183	2.322	2.753	2.485	1.9456	2.343	3.114	2.53	2.615	1.4263	3.356	2.526	3.185	3.751	1.378	1.173	3.0781	2.75	3.478	1.683	1.74	1.928	0.778	1.279	2.21	2.958	3.012	3.261	2.345	2.251	0.81	2.1912	0.887	0.5741	3.006	2.7131	1.7917	1.644	2.239	2.092	1.835	2.405	2.29
2	P	14	1.335	1.559	2.873	1.4111	2.418	2.459	2.594	1.426	2.3494	2.468	3.408	2.49	3.347	1.8379	3.147	2.427	2.182	2.385	1.769	1.07	3.0744	3.288	2.945	1.511	2.81	2.428	2.055	1.9	2.381	3.399	3.97	2.814	3.343	2.26	1.031	2.3076	0.401	0.6323	1.108	2.765	1.4986	2.034	1.973	2.084	1.988	1.526	2.536
3	L	14	1.6386	2.04	2.024	2.6918	1.823	2.038	2.867	1.717	2.1528	3.021	3.074	2.56	3.097	2.3723	3.593	2.58	2.072	4.054	1.489	1.994	2.7639	3.21	2.66	1.474	3.028	4.1	1.74	2.162	1.277	2.461	4.118		2.197	2.525	0.868	1.7748	0.754	0.5821	1.651	1.4463	3.0912	2.581	0.863	2.716	1.678	2.277	1.845
3	P	14	2.2449	2.167	1.997	2.0306	2.599	2.004	2.908	2.433	2.9037	3.311	2.502	2.795	2.881	1.7777	3.272	3.799	1.843	4.03	1.285	2.282	2.1724	2.5229	3.977	1.478	2.533	2.725	1.394	2.301	2.291	2.555	3.95	3.879	2.959	2.981	1.126	2.3078	1.415	0.4898	1.918	1.7629	1.9394	1.336	0.687	2.791	1.885	2.374	2.506
4	L	14	0.9996	1.586	1.8	1.9311	2.287	1.658	3.152	2.026	2.1416	2.954	2.904	2.923	2.116	3.1632	2.835	3.014	3.2	2.81	1.609	1.381	2.5987	4.057	2.691	2.415	2.994	3.137	1.669	1.803	1.509	2.354	2.885	1.653	3.185	2.619	1.588	2.8593	0.625	0.5371	1.627	2.7473	2.2155	1.818	2.265	2.165	2.528	1.534	1.957
4	P	14	1.0217	1.692	1.918	2.3384	2.148	2.48	4.609	2.361	1.4394	3.029	3.178	3.021	2.45	2.7462	4.205	2.206	2.128	3.378	1.46	1.304	2.4267	3.166	2.651	2.518	3.043	3.637	2.2	2.214	1.895	2.538	3.832	3.788	3.729	2.03	1.166	2.0198	0.892	0.6851	1.271	1.9472	1.6221	2.315	1.524	2.302	2.312	2.232	2.081
5	L	14	1.1964	2.391	1.606	2.1144	1.92	2.72	3.018	2.879	2.1695	2.609	3.096	2.132	1.586	2.3923	2.832	2.427	1.818	2.871	1.575	1.683	3.598	2.471	2.929	1.332	1.849	2.14	1.743	2.197	1.806	3.042	4.173		2.406	2.14	1.035	2.5373	0.558	1.1914	2.056	2.7165	1.5925	2.075	1.833	2.48	2.555	2.297	1.884
5	P	14	1.7183	1.397	2.199	1.7465	2.73	2.02	2.009	2.264	1.9109	3.051	3.897	2.417	2.027	2.3008	3.246	2.56	2.62	3.182	1.204	1.942	2.876	3.396	2.068	1.902	2.812	2.001	2.042	2.684	2.003	3.298	4.14	3.841	2.453	2.407	1.529	2.2355	0.713	1.4237	2.199	2.6645	1.6549	1.921	0.69	2.584	1.071	2.11	2.113
6	L	14	1.7691	1.535	2.136	3.0123	2.741	1.348	2.392	2.499	1.7788	2.828	3.186	2.338	2.417	2.4539	3.358	1.457	2.385	4.215	1.466	2.123	3.3427	3.767	2.107	1.703	2.844	2.154	2.171	1.876	1.932	2.879	3.889	3.401	2.228	2.683	0.836	1.8635	0.488	0.2489	2.009	2.6527	2.4748	2.857	2.41	2.098	3.004	2.118	2.545
6	P	14	1.4994	1.259	2.237	2.0364	3.56	1.833	2.435	2.633	3.1067	2.735	2.702	2.286	2.467	1.668	3.56	2.3	2.545	3.072	1.659		2.6024	3.245	3.066	2.135	2.653	2.33	2.497	1.686	2.375	3.259	3.772	3.645	3.827	1.797	0.945	2.3467	0.646	0.6494	2.746	2.0504	3.5768	2.125	1.586	2.324	1.556	1.605	1.924
1	L	21	3.0732	2.038	1.272	1.7204	1.974	1.4848	1.481	1.318	0.5124	0.328	2.048	1.583	1.686	0.8212	1.961	1.4245	2.349	1.95	0.936	0.605	2.1066	2.352	2.442	0.664	1.572	2.814	1.9533	0.6104	1.6466	0.786	2.563	4.153	2.204	2.381	1.1811	2.1353	0.8894	0.7812	1.172	1.514	0.967	0.763	1.32	1.039	1.453	1.914	1.499
1	P	21	1.9584	1.7	1.712	1.1837	1.829	0.8631	1.165	1.441	0.7035	0.783	1.333	0.242	1.466	0.6535	1.699	1.9593	1.288	1.893	1.229	1.228	1.2448	1.185	2.024	1.4356	1.3723	3.221	1.6903	1.175	1.563	0.959	1.517	3.178	1.292	2.29	1.0104	2.2022	0.8814	0.5802	1.397	1.201	1.199	1.433	1.257	0.72	1.721	1.975	1.534
2	L	21	1.2982	1.598	2.674	1.5609	1.727	1.5335	1.885	1.936	1.068	0.84	2.5	1.599	1.508	0.5742	1.661	1.7246	1.426	2.834	1.216	0.78	2.4269	1.618	2.647	1.1171	0.5496	1.336	0.861	1.21	2.184	2.007	1.418	2.509	1.722	1.815	0.9509	1.4018	1.4128	0.2289	1.998	1.933	1.101	0.946	1.498	0.997	1.421	1.704	2.177
2	P	21	1.9976	1.541	2.548	1.0216	1.85	2.2681	1.952	0.876	0.2688	1.171	2.558	3.003	2.087	0.5412	1.789	0.8433	1.261	0.927	1.314	0.631	2.1633	2.351	2.582	1.1743	1.4107	1.752	1.6195	1.4361	2.094	2.225	1.697	2.106	2.98	1.446	0.9666	2.3183	1.0454	0.2385	0.651	2.216	0.966	1.789	1.483	1.335	1.645	0.773	1.9
3	L	21	1.114	1.426	2.028	1.8095	1.351	1.8972	2.331	1.172	1.4178	1.399	1.286	0.913	1.961	0.6761	1.733	0.9688	1.07	3.893	1.086	1.701	2.0386	1.753	1.876	0.9621	1.3085	3.448	1.1833	2.212	0.6743	1.122	2.288		1.857	1.993	0.7623	1.5505	1.0253	0.6291	0.316	0.87	2.051	2.184	0.555	1.5	1.405	1.537	1.309
3	P	21	1.6156	1.261	1.758	1.4032	2.166	1.0594	1.992	1.967	0.5389	1.59	0.666	1.209	1.4	1.012	2.09	2.7709	1.224	3.176	0.688	1.536	1.4166	1.479	3.159	1.167	0.9132	2.156	1.1955	1.8277	1.8417	0.82	2.358	3.437	2.307	1.959	1.1098	1.6327	1.8596	0.4803	1.421	1.334	1.356	1.262	0.24	1.769	0.983	1.949	2.025
4	L	21	2.3395	1.249	1.331	1.7149	1.776	1.6658	2.119	1.838	0.7592	1.117	1.416	0.78	0.836	1.9662	1.341	1.8107	2.044	1.951	1.208	0.79	1.912	1.405	1.837	1.8934	0.9696	2.292	1.3429	1.2658	1.04	1.542	1.415	1.396	2.443	2.001	1.4999	2.4595	0.9709	0.5936	1.728	2.507	1.562	1.472	1.595	1.201	1.869	1.467	1.622
4	P	21	1.3245	1.215	1.344	1.7985	1.784	1.6674	1.821	1.788	0.2319	1.178	1.814	1.723	0.987	1.3513	2.807	1.3806	1.224	2.188	1.094	0.72	1.7358	1.454	1.943	2.2137	1.371	3.012	2.0952	1.7797	1.6278	1.427	1.543	3.178	3.13	1.219	1.2874	1.4627	1.3719	0.6984	0.516	1.388	1.245	1.591	0.718	1.09	1.939	1.741	1.55
5	L	21	1.0892	1.149	1.365	1.799	1.563	1.5242	1.494	2.151	0.2895	0.625	2.024	0.621	0.731	1.2205	1.489	1.371	0.971	1.747	1.227	1.052	2.6497	1.304	1.902	0.8439	0.7216	1.734	1.2192	1.6413	1.2235	1.334	1.825		1.982	1.422	0.9435	2.0115	1.3531	0.7207	1.489	1.611	1.254	1.611	1.321	1.43	1.795	1.334	1.425
5	P	21	1.789	1.118	1.715	1.2326	2.6	2.0548	1.997	2.168	1.497	1.066	2.495	1.151	1.133	0.9443	1.959	1.9808	1.565	1.986	1.017	1.295	1.7387	1.312	1.821	1.323	1.3786	1.29	1.6294	2.2381	1.5084	1.569	1.3	2.6	1.916	1.78	1.8959	1.8484	1.1433	0.7093	1.514	2.063	1.135	1.51	0.319	1.066	0.436	1.103	1.64
6	L	21	1.6455	1.024	1.951	2.2464	2.023	1.0072	1.974	1.999	1.1089	1.343	2.133	0.923	1.317	1.145	1.28	0.4798	1.627	3.033	1.102	1.906	2.1388	2.365	1.769	1.2151	1.4596	1.281	2.1199	1.2411	1.5532	1.618	1.618	3.125	2.004	1.863	0.7899	1.1642	0.9784	0.2123	1.845	1.783	1.79	2.183	1.71	1.113	2.286	1.599	1.798
6	P	21	0.9918	0.727	2.002	1.4963	2.243	0.6969	1.9933	1.966	1.218	1.233	1.627	0.703	0.543	0.7791	1.463	1.2905	1.572	1.612	1.24	1.561	1.5661	2.243	2.044	1.8391	1.6716	1.786	2.1884	1.2594	2.0744	1.876	2.018	2.691	2.608	1.394	0.6706	1.6108	1.1617	0.589	1.65	1.403	2.468	1.893	1.333	1.184	1.074	1.497	1.285
1	L	28	2.1595	1.099	1.095	1.6369	1.829		1.359	1.033	0.1769	0.185	0.529	0.659	0.605	0.8323	1.42		1.834	1.637	0.8618	0.749	1.9912	1.431	2.045			3.226						4.435	1.912	2.378		1.516		1.284	0.931	1.77	0.784	0.634	1.182	0.689	1.602	1.722	1.524
1	P	28	0.8048	1.288	1.468	1.0341	1.785		1.057	1.403	0.2348	0.336	0.162	0.072	0.852	0.6731	1.147		1.151	1.616	1.1319	1.1229	1.3778	0.81	1.514			2.79						3.646	1.198	2.188		2.191		0.785	1.21	1.146	1.393	1.271	1.119	0.493	1.684	1.633	1.591
2	L	28	1.4366	1.797	2.201	1.6808	2.046		1.635	1.689	0.598	0.144	0.941	1.973	0.909	0.5862	0.896		0.953	1.039	1.2356	0.7974	2.3872	0.931	2.211			2.782						3.075	1.641	1.499		1.446		0.343	1.299	2.109	1.045	0.743	1.646	0.747	1.638	1.361	1.951
2	P	28	1.889	1.629	2.355	1.0024	2.122		2.061	0.763	0.452	0.29	1.106	2.447	1.117	0.5552	0.5		1.119	0.672	1.1909	0.5394	2.1807	1.158	2.486			2.763						2.031	0.679	1.274		2.089		0.434	0.809	2.171	0.715	1.617	1.549	0.872	1.795	0.993	1.794
3	L	28	1.2847	1.009	1.964	1.8895	1.308		1.734	1.016	0.1379	0.401	0.347	0.314	1.118	0.7109	0.648		0.692	3.269	0.9127	1.5735	2.4901	1.43	1.64			2.062							1.761	1.827		1.487		0.546	1.16	0.831	2.066	1.77	0.52	0.844	1.54	1.611	1.17
3	P	28	1.6859	1.258	1.826	1.4149	1.841		1.963	1.892	0.4921	0.267	0.159	0.64	0.971	1.0366	0.798		1.266	3.92	0.5687	1.2288	1.4079	1.287	2.914			1.824						3.603	1.959	1.956		1.498		0.434	1.449	1.408	1.407	1.021	0.172	1.036	1.365	1.962	1.694
4	L	28	2.8863	1.029	1.026	1.7402	1.694		1.973	1.871	0.4815	0.151	0.384	0.517	0.606	1.9815	0.337		1.349	0.686	1.2195	0.6074	1.9782	0.638	1.734			1.786						1.373	2.407	2.104		2.222		0.829	1.454	2.306	1.561	1.401	1.133	0.864	2.153	1.819	1.492
4	P	28	2.052	1.158	1.007	1.7196	1.744			1.581	0.4363	0.444	0.527	1.274	0.259	1.3457	1.3		0.855	1.479	0.9689	0.6502	1.6228	0.518	2.053			1.724						2.96	3.195	1.208		1.516		0.988	0.393	1.368	1.228	1.796	0.746	0.769	2.352	1.47	1.406
5	L	28	2.015	1.853	0.898	1.9008	1.626		1.783	1.951	0.1337	0.079	1.078	0.317	0.389	1.2197	0.871		0.913	1.681	1.0892	1.1407	2.6853	0.573	1.71			1.499							2.056	1.243		2.4439		1.369	1.499	1.952	1.3	1.301	0.903	0.929	1.86	1.469	1.31
5	P	28	1.7646	0.805	1.361	1.243	2.503		1.182	1.823	0.3988	0.164	1.336	1.09	0.5	0.9217	1.026		0.725	1.128	0.8154	1.3771	1.9238	0.362	1.548			1.371						2.623	1.863	1.744		1.362		1.031	1.478	1.866	1.153	1.447	0.235	0.645	0.485	1.391	1.413
6	L	28	1.8965	1.322	1.31	2.1513	2.177		1.737	1.752	0.1281	0.776	1.1	0.652	0.621	1.1326	0.558		1.068	2.176	1.0062	1.8472	2.0699	1.58	1.546			1.346						2.401	2.145	1.521		0.94		0.179	1.496	1.836	1.413	1.956	1.621	0.654	2.531	1.499	1.645
6	P	28	1.1868	1.013	1.893	1.5145	2.231		1.776	1.84	0.4953	0.61	0.752	0.225	0.121	0.7789	0.487		0.92	1.252	1.0419	1.3205	1.8501	1.548	2.007			1.317						2.633	2.688	1.911		1.321		0.419	1.479	1.411	2.597	1.983	0.854	0.976	1.381	1.086	1.09
1	L	35	1.9816	1.2286	1.1648	1.7034	1.903	0.5396	1.527	1.415	0.1731	0.1778	0.2708	0.5403	0.4849	0.5561	1.022	1.1096	2.508	1.644			1.8749	1.26	2.111	0.8596	0.9655	2.94	1.8653	1.4556	1.7539	0.221	2.807	4.805	1.937	2.531	1.4558	2.0704	1.029	1.3827	0.637	1.7532	1.095	0.597	1.224	0.724	1.127	2.108	1.4586
1	P	35	1.4185	1.2542	1.568	1.0671	2.085	0.9586	1.04	1.687	0.5554	0.3036	0.233	0.0803	0.6594	0.2561	0.635	1.0167	1.692	1.7			1.2892	0.901	1.754	1.47	0.6541	2.628	1.5925	1.7923	1.6984	0.348	1.743	4.027	1.345	2.341	1.1906	2.0556	1.0992	1.0358	1.211	1.4039	0.9083	1.385	1.117	0.5829	1.753	1.907	1.8236
2	L	35	2.8849	1.9071	2.0978	1.5079	1.828	2.1301	1.43	2.058	0.5632	0.2333	0.8893		0.715	0.27	0.722	0.9435	1.201	0.738			2.2451	1.035	2.415	1.1872	0.3472	1.355	0.918	1.4142	1.4487	1.387	1.217	3.203	1.697	1.59	1.2441	1.3683	1.7532	0.2485	1.816	2.1548	1.3348	0.707	1.814	0.8031	1.654	1.455	1.8692
2	P	35	2.2022	1.7561	2.7017	0.8332	1.962	1.5904	2.117	0.74	0.4348	0.3205	0.6733		0.7603	0.2134	0.284	0.4578	1.436				2.3965	0.883	2.555	1.1122	0.8324	1.696	2.0101	1.5092	2.2871	1.214	1.645	2.505	2.669	1.557	1.0161	1.9871	1.3541	0.3881	0.855	2.0938	1.0891	1.757	1.818	0.8813	1.709	0.854	1.7985
3	L	35	2.1223	1.3306	2.0866	1.7779	1.383	1.6015	1.914	1.304	0.1373	0.2514	0.3441	0.3105	0.8913	0.5066	0.502	0.3743	1.168	2.967			2.4389	1.139	1.703	0.9894	0.6448	2.847	1.314	0.8357	2.2388	0.384	2.467		2.148	1.992	0.8104	1.2873	1.1791	0.8176	1.277	0.8874	0.647	1.052	0.545	0.8131	1.428	1.307	1.3268
3	P	35	2.0256	1.6413	2.0325	1.5525	2.207	1.6592	1.945	2.195	0.2791	0.3151	0.2328	0.5863	1.2266	0.7307	0.664	1.2566	1.567	3.715			1.5257	1.069	2.813	1.2101	0.4382	1.841	1.2181	1.2356	0.778	0.336	2.768	3.11	2.149	2.007	1.3975	1.5055	2.0036	0.5673	1.385	1.4838	0.6233	0.893	0.14	0.9453	1.197	1.653	1.7732
4	L	35	1.3987	1.2225	1.1116	1.6303	1.539	1.2181	2.313	2.146	0.1642	0.1423	0.2531	0.3927	0.4228	0.7578	0.22	1.1819	1.14				2.0702	0.499	1.695	1.7708	0.1556	2.598	1.5137	1.6748	1.8503	0.752	1.499	1.274	2.499	2.302	1.5312	2.1884	1.4501	1.0762	1.518	2.08	2.1704	1.379	1.573	0.7299	1.941	1.726	1.56
4	P	35	1.726	1.2914	1.0258	1.7825	1.869	1.7708		1.737	0.509	0.3013	0.2565	1.0201	0.3194	0.5687	0.899	1.0016	0.88				1.6774	0.43	2.37	2.2515	0.4161	2.724	2.1314	1.7457	1.6378	1.058	1.54	3.077	3.349	1.207	1.2406	1.529	1.7637	1.0572	0.451	1.2989	1.4721	1.856	0.816	0.906	2.115	1.71	1.4551
5	L	35	1.7682	2.2788	0.9153	1.927	1.533	2.4275	1.842	2.231	0.458	0.062	0.5221	0.4246	0.2737	0.6269	0.823	0.8953	1.103	1.475			3.0378	0.403	1.947	0.642	0.1473	1.703	1.13	1.788	1.1989	0.497	1.633		1.929	1.367	0.9158	1.7081	1.7668	1.3316	1.69	1.962	1.5431	1.802	1.115	0.9891	1.733	1.19	1.1673
5	P	35	1.1709	1.0147	1.3914	1.4047	2.685	1.5521	1.421	2.149	0.4788	0.3146	0.6937	0.9619	0.4013	0.3995	0.568	0.9377	1.461	1.329			1.9951	0.325	1.758	1.3598	0.5902	1.29	1.8934	1.6646	1.5239	0.88	1.375	2.635	2.202	1.732	2.2382	1.7717	1.149	1.4932	1.179	1.9945	1.018	1.577	0.264	0.7976	0.416	1.448	1.4394
6	L	35	1.3935	1.3777	1.6519	2.0719	2.479	0.748	1.73	2.033	0.1268	0.5543	0.7918	0.4058	0.7767	0.6835	0.506	0.1113	1.187	2.218			2.1883	1.404	1.671	1.261	0.7608	1.219	2.3154	1.2791	1.6122	0.531	1.29	2.822	2.147	1.985	0.7678	0.9134	1.2614	0.2536	1.527	1.8619	1.4532	2.216	1.784	0.5729	2.733	1.679	1.8652
6	P	35	1.9218	1.2128	2.1035	1.3938	2.218	1.6822	1.952	2.144	0.504	0.4397	0.7761	0.2691	0.1437	0.6579	0.535	0.5276	1.08	1.336			1.6482	1.159	2.343	1.8384	1.1082	1.641	2.2149	1.3557	2.2067	0.535	2.192	2.775	2.943	1.5	0.7861	1.3759	1.4246	0.5759	1.389	1.5937	1.0894	2.089	1.011	1.0537	1.618	1.557	1.0258
1	L	42	2.2018	1.3473	1.214	1.673	2.0624	0.572	1.368	1.4451	0.1452	0.1708	0.919	0.665	0.509	0.567	1.0612	0.988	2.8584	1.5497	1.1855	0.8077	2.009	1.559	2.103	1	0.975	2.851	1.856	1.62	1.726	0.306	2.801	4.624	2.14	2.4624	1.519	2.2674	1.228	1.5695	0.668	2.0041	0.9732	0.673	1.153	0.87	1.277	2.392	1.939
1	P	42	1.8628	1.412	1.767	1.151	2.134	0.961	1.175	1.7118	0.3637	0.3202	0.859	0.115	0.637	0.353	0.7318	0.898	1.8176	1.6864	1.4368	1.1125	1.267	0.874	1.793	1.509	0.419	2.672	1.657	2.206	1.535	0.429	1.772	4.301	1.2356	2.4263	1.151	2.3946	1.216	1.1679	0.729	1.2986	1.4649	1.33	1.345	0.4796	1.661	1.671	1.834
2	L	42	2.1329	1.944	2.287	1.685	2.098	2.135	1.656	1.8248	0.1203	0.23	0.7019		0.611	0.225	0.6697	0.915	1.571		1.3139	0.9076	2.774	1.134	2.641	1.17	0.395	1.248	0.934	1.315	2.32	1.388	1.075	3.247	1.8228	1.6847	1.243	1.2447	2.224	0.423	1.583	2.171	1.0395	0.86	1.957	0.9022	1.798	1.72	2.091
2	P	42	1.1712	1.918	2.568	0.963	2.0366	1.724	2.354	0.7583	0.2614	0.3392	0.6662		1.036	0.227	0.2388	0.419	1.5508	0.9472	1.2533	0.6315	2.539	0.817	2.71	1.233	0.82	1.858	2.19	1.446	2.27	0.823	1.632	2.445	2.8127	1.5425	1.087	2.2285	1.691	0.5211	0.915	2.1514	0.8666	0.984	1.874	0.8594	1.557	1.056	2.17
3	L	42	1.9473	1.1976	2.344	2.016	1.5354	1.663	2.26	1.4199	0.1814	0.4095	0.6461	0.313	1.005	0.47	0.5185	0.318	1.2237	3.1852	1.0128	1.7655	2.683	1.175	2.037	0.915	0.619	2.98	1.296	0.53	0.726	0.29	2.306		2.1768	1.9996	0.908	1.3291	1.48	0.8705	0.355	0.8682	2.7098	2.045	0.625	0.7119	1.678	1.863	1.453
3	P	42	1.1612	1.6606	2.1782	1.648	2.2918	1.86	1.974	2.2891	0.5281	0.3333	0.5835	0.735	1.283	0.883	0.5557	1.114	1.7838	3.5352	0.783	1.2806	1.503	1.012	3.022	1.112	0.401	1.984	1.158	1.028	1.952	0.228	2.297	3.191	2.4382	2.0823	1.707	1.6499	2.124	0.2916	1.238	1.4404	1.5658	1.15	0.154	0.797	1.309	1.896	1.911
4	L	42	1.8793	1.3035	1.298	1.673	1.7739	1.327	2.236	2.0477	0.3926	0.1463	0.301	0.611	0.272	0.836	0.2201	1.028	1.6811		1.1829	0.6863	2.078	0.527	2.094	2.022	0.136	2.379	1.558	1.579	0.966	0.699	1.372	1.46	2.7633	2.0402	1.785	2.2691	1.41	1.1117	1.501	2.6072	1.7375	1.192	1.25	0.7656	2.105	1.655	1.763
4	P	42	1.1686	1.3284	1.097	1.759	2.088	2.04		2.0607	0.1167	0.3383	0.3006	1.238	0.328	0.625	0.8841	0.981	1.2848		1.0379	0.6608	1.915	0.379	2.44	2.338	0.431	2.768	2.182	2.13	1.802	1.162	1.569	2.886	3.1959	1.3379	1.53	1.7568	2.029	1.3257	0.52	1.685	1.3061	1.777	0.399	1.0391	2.255	1.315	1.256
5	L	42	1.4647	2.2392	0.964	2.14	1.7546	2.429	1.919	2.1442	0.1141	0.0336	0.2959	0.483	0.275	0.654	0.7403	0.842	1.4754	1.6042	1.0352	1.428	3.153	0.385	1.931	0.81	0.139	1.921	1.33	2.633	1.299	0.427	1.648		2.1566	1.3209	0.868	1.8294	1.606	1.3999	1.571	2.1305	1.3732	1.824	1.175	1.0471	1.501	1.402	1.203
5	P	42	2.1122	1.0427	1.684	1.269	2.8552	1.554	1.509	2.2379	0.6197	0.2358	0.2739	1.068	0.415	0.341	0.6466	0.783	1.6043	1.247	1.1383	1.4568	2.003	0.313	1.881	1.434	0.6	1.656	1.895	1.896	1.618	0.429	1.372	3.091	1.9792	1.8255	2.083	1.715	1.245	1.5219	1.434	2.1966	1.3443	1.661	0.32	0.6697	0.577	1.601	1.402
6	L	42	2.922	1.268	1.623	2.172	2.6639	0.78	1.875	2.2556	0.4094	0.4183	0.2506	0.537	0.84	0.589	0.4886	0.117	1.52	1.5777	1.1432	2.0337	2.284	1.531	1.873	1.51	0.617	1.475	2.486	1.456	1.966	0.435	1.572	3.167	2.4567	1.8048	0.925	1.1363	1.199	0.1809	1.47	1.8918	1.9079	2.446	1.888	0.6343	2.541	1.75	1.848
6	P	42	2.3933	1.2053	2.358	1.616	2.4867	1.693	1.957	1.8426	0.5413	0.3611	0.2482	0.3175	0.117	0.694	0.6622	0.684	1.2993	1.4381	1.1786	1.6037	2.144	1.276	2.24	1.784	1.049	1.565	2.419	1.181	2.327	0.568	1.954	2.923	2.9016	1.5933	0.734	1.307	1.456	0.4579	1.055	1.5848	2.9467	2.021	0.997	0.9419	1.361	1.704	1.449
																										#VALUE!	#VALUE!
